# Supplementary material for: LCRMP-1 is required for spermatogenesis and stabilises spermatid F-actin organization via the PI3K-Akt pathway
Source: Commun Biol. 2023 Apr 10;6:389. doi: 10.1038/s42003-023-04778-2 (PMC10086033; doi:10.1038/s42003-023-04778-2)
Supplement: Supplementary file 4 — Supplementary Data 1 [file 42003_2023_4778_MOESM4_ESM.xlsx]

## Sheet: Fig. 1
Fig. 1a
Upper panel				Lower panel
Relative expression (/TBP)				Relative expression ratio (Lcrmp-1/Crmp-1)
Organ	Lcrmp-1	Crmp-1		Organ	Ratio
Brain	2.44803	2.3958			rep1(male)	rep2(male)	rep3(male)	rep4(female)	rep5(female)	rep6(female)
	2.75625	2.83824		Cortex	1.82279	1.8531	0.795917	1.33572	1.55087	2.53594
	2.51328	2.67466		PFC	1.21569	1.62461	0.676731	1.65149	1.53147	1.37512
Testis	0.0565813	0.000862533		Hippo	3.33553	2.73848	0.766562	3.37517	3.71228	2.54157
	0.0389073	0.00135636		Amy	1.85519	0.679319	1.18751	2.03426	1.6932	1.4898
	0.0134387	0.0020404		Cere	2.36538	1.3166	0.858864	1.69758	1.91186	1.40088
Ovary	0.00491763	0.023958		Striatum	1.81398	1.32797	0.475604	2.06129	1.29753	1.56945
	0.00260936	0.0167521		Testis	65.599	28.6851	6.58632	-	-	-
	0.000866152	0.013019		Ovary	-	-	-	0.20526	0.155763	0.0665296
Kidney	0.00297447	0.00351681		Kidney	0.845788	0.726954	0.0432776	2.30284	0.554426	0.72309
	0.00482504	0.00663734		Spleen	0.0553819	0.0371366	0.00441854	0.0866869	0.0372879	0.0139199
	0.000426594	0.00985716		Pancreas	0	0	0	0	0.859926	0
	0.00725857	0.003152		Liver	3.56275	34.3608	0.0341046	3.2317	0.232201	1.0584
	0.00895067	0.016144		Muscle	2.68044	0.250424	0.0574723	2.43573	0.720962	0.348857
	0.0082318	0.0113842		Lung	0.857743	0.0447557	0.04654	0.40628	0.108157	0.0442702
Spleen	0.0010088	0.0182154		Heart	0.220761	0.0522259	0.00870634	0.363524	0.0371612	0.162544
	0.00115973	0.0312288		Thymus	0.0504259	0.0513745	0.0118606	0.0522719	0.0214492	0.055361
	0.000195052	0.044144
	0.00166737	0.0192344
	0.00157611	0.0422686
	0.000539478	0.038756
Pancreas	0	0
	0	0.00912817
	0	0
	0	0
	0.00419801	0.00488183
	0	0
Liver	0.00174556	0.000489947		Fig. 1c	Relative expression (/TBP)
	0.00412305	0.000119993				Lcrmp-1			Crmp-1
	0.000109353	0.0032064		+/+	2.44803	2.75625	2.51328	2.3958	2.83824	2.67466
	0.00286499	0.000886527		+/-	1.18064	1.06594	1.45049	2.96842	3.00562	4.10724
	0.000733507	0.00315894		-/-	0.00276089	0.00210711	0.00207655	6.59623	4.88082	4.55825
	0.00432856	0.00408971
Muscle	0.0145288	0.0054203
	0.00081601	0.00325851
	0.00035146	0.0061153
	0.0129539	0.00531829
	0.000303453	0.0004209
	0.000865936	0.00248221
Lung	0.00794269	0.00925999
	0.000829431	0.0185324
	0.000897661	0.019288
	0.00350202	0.0086197
	0.00236976	0.0219104
	0.000759294	0.0171513
Heart	0.00516966	0.0234174
	0.00207518	0.0397347
	0.000330077	0.0379123
	0.00637334	0.0175321
	0.0012958	0.0348696
	0.00665327	0.0409322
Thymus	0.00101933	0.0202144
	0.00133278	0.0259423
	0.000395894	0.0333789
	0.00102765	0.0196598
	0.0012419	0.0578997
	0.00207416	0.0374661

## Sheet: Fig. 2
Fig. 2a					Fig. 2d									Fig. 2e	Tubule diameter(um)
Testes and epididymides-body weight ratio(%)					Motility(%)			VSL(um/s)			VCL(um/s)			+/+	-/-
+/+	-/-				+/+	-/-		+/+	-/-		+/+	-/-		156.102	138.332
1.18264	0.764705				68.34	55.657		34.587	34.509		80.152	95.614		201.458	124.382
1.20654	0.97713				64.942	60		37.648	40.915		99.44	106.463		175.578	139.185
0.961798	1.11683				59.701	50.841		39.704	40.892		101.498	102.216		160.285	123.772
0.951049	1.06526				62.361	43.359		55.659	39.252		117.155	107.703		181.6	165.109
0.820375	1.09726				50.605	42.657		54.709	29.597		141.605	88.481		192.267	128.605
0.992032	1.10023				57.287	44.853		45.377	29.856		121.934	85.779		173.807	147.109
0.894737	1.11111				67.83	58.607		44.994	50.133		124.566	139.814		178.499	137.583
					65.476	62.253		40.567	55.292		120.515	130.897		196.128	149.457
Fig. 2b					58.696	66.876		40.247	48.015		122.379	109.951		187.661	140.539
Viability(%)														187.142	152.601
+/+	-/-				VAP(um/s)			LIN(%)			STR(%)			164.002	169.099
45.3	32.5				+/+	-/-		+/+	-/-		+/+	-/-		186.417	129.73
41.4	28				48.288	51.591		47.459	38.049		75.637	66.555		198.846	129.333
50.5	27.5				55.294	56.224		42.347	41.005		71.63	74.534		188.727	113.965
35	45				57.674	56.791		45.568	39.804		75.23	71.319		187.731	163.743
32.5	33				71.176	60.179		39.777	37.734		68.136	69.56		176.371	193.586
37	36.96				78.828	47.153		37.74	34.635		71.199	61.269		172.672	157.062
42.5	39.5				67.77	44.517		35.56	34.485		66.572	63.771		225.386	136.994
42.8	37				68.829	72.564		37.548	41.74		66.423	73.163		226.179	151.605
42.29	39.4				62.621	75.821		31.28	45.264		63.424	76.584		211.536	178.54
32.05	45.23				64.506	63.337		32.993	50.721		61.848	79.263		205.939	148.019
35.2	25.24													193.079	170.024
47.8	52.5				ALH(um)			BCF(Hz)			MAD(degrees)			155.481	158.431
					+/+	-/-		+/+	-/-		+/+	-/-		200.615	160.093
Fig. 2c					1.232	1.358		16.27	19.383		211.538	165.638		167.019	159.246
6-8 weeks concentration (x10^7/ml)					1.23	1.342		20.593	21.144		216.781	185.162		164.196	174.833
+/+	-/-				1.586	1.449		16.236	17.813		203.472	173.8		177.025	148.773
13.624	5.952				1.775	1.469		18.91	20.574		187.992	185.842		196.71	205.958
6.504	5.888				1.754	1.409		21.448	18.945		188.146	170.684		165.691	169.977
11.288	3.264				1.572	1.161		22.497	18.246		189.171	160.608		198.726	174.255
11.096	5.056				1.64	1.932		20.67	20.01		149.768	225.358		154.842	150.103
10.432	4.096				1.593	1.915		24.214	18.918		197.39	209.13		187.012	163.763
9.856	4.16				1.64	1.524		23.465	18.991		168.671	242.126		156.117	171.052
4.544	5.504													207.154	166.963
10.112	5.568													191.793	144.481
6.144	5.568													193.024	182.779
7.488	6.08													153.734	174.825
6.46	2.88													176.107	154.567
														149.115	162.111
6-7 months concentration (x10^7/ml)														137.496	177.674
+/+	-/-													143.945	160.441
27.39	2.56													171.609	152.292
18.18	4.48													210.375	153.794
12.93	11.52													175.284	146.963
13.57	10.11													177.231	159.714
27.78	4.35													182.232	177.464
														182.58	163.599
														185.903	160.701
														174.531	146.8
														177.665	150.92
														173.032	174.254
														220.303	174.663
														181.6	133.512
														179.189	158.231
														186.507	143.482
														155.749	162.446
														202.737	167.886
														174.942	121.373
														177.482	158.271
														165.109	186.502
														171.286	166.963
														141.173	176.715
														154.048	183.909
														180.101	139.846
														193.418	174.231
														186.247	164.744
														149.462	131.19
														165.547	161.542
														183.512	140.252
														164.418	155.397
														192.578	150.665
														215.895	190.423
														163.059	128.878
														163.362	133.15
														177.226	168.918
														195.189	160.016
														179.023	147.815
														182.088	155.048
														174.103	168.994
														193.202	137.403
														180.125	156.087
														157.383	127.46
														167.755	184.37
														193.794	136.095
														171.122	156.584
														179.646	150.62
														207.048	149.013
														139.523	147.231
														153.263	137.125
														206.506	129
														171.052	148.359
														175.907	169.121
														171.208	154.208
														170.198	146.014
														170.028	134.464
														185.546	162.222
														192.666	137.399
														185.952	114.569
														222.325	102.088
														178.003	135.827
														195.871	136.48
														169.196	131.482
														181.595	137.205
														194.232	151.194
														215.457	138.657
														245.617	130.335
														187.347	133.321
														167.083	144.584
														174.413	143.781
														217.16	145.913
														210.218	162.309
														198.225	132.766
														198.31	174.264
														176.113	171.748
														193.5	155.43
														176.44	155.744
														189.602	130.486
														177.99	135.535
														179.198	120.15
														169.12	132.569
														167.411	160.811
														167.722	159.499
														152.037	141.129
														147.719	137.501
														159.82	181.595
														146.47	163.879
														225.809	187.206
														236.281	157.726
														187.571	174.409
														168.297	150.387
														215.17	161.011
														176.107	133.209
														193.558	153.239
														176.22	174.06
														169.727	190.527
														173.955	159.052
														165.55	157.664
														154.508	144.321
														158.579	158.495
														190.902	164.264
														192.365	210.637
														202.085	181.242
														189.999	159.012
														211.191	146.548
														159	156.738
														181.833	179.882
														205.501	142.532
														190.673	159.941
														231.089	144.261
														201.365	153.615
														160.27	135.431
														179.951	188.446
														209.696	160.486
														214.244	179.871
														212.597	154.888
														210.563	152.309
														198.444	166.782
														208.589	172.673
														239.287	144.909
														249.414	130.755
														233.028	200.235
														222.373	157.192
														245.275	151.603
														218.893	131.224
														205.35	170.276
														215.882	131.815
														183.512	134.445
														247.226	171.884
														204.458	178.681
														196.549	162.196
														192.385	163.486
														213.946	181.719
														183.123	140.239
														217.056	156.461
														228.136	177.747
														195.879	171.711
														194.582	165.941
														231.854	138
														183.099	152.733

## Sheet: Fig. 3
Fig. 3d
SCP3 positive cells(%)
+/+	-/-
20.8539	32.1637
22.1458	33.0813
19.2405	29.088
23.114	33.5196
18.3871	33.9015
22.7068	34.5902
20.1908	27.1318
19.3396	22.9481
24.9117	20.6587
17.3581	29.3839
16.8067	30.0539
20.8065	28.7744
23.1788	25.0406
20.3704	21.3647
17.9688	27.6461
Fig. 3e
DDX4 positive cells(%)
+/+	-/-
58.9001	39.8524
45.2145	74.4879
29.0503	69.186
62.8294	79.9687
25.3796	63.9113
52.6802	35.9338
40.1473	51.0112
25.6983	44.3886
39.8764	47.4037
41.9214	65.8416
50.4363	60.312
50.2752	61.336
42.1158	67.1902
38.7658	61.3712
45.053	54.2619

## Sheet: Fig. 4
Fig. 4b
LCRMP-1 relative expression(/tubulin)
ES	RS	PS	Others
1	3.31366	0.256455	0.198745
2.3463	3.55576	0.195658	0.31566
3.49229	2.77495
3.82332	1.73142
	0.703324
Fig. 4c
Relative DDX4-positive numbers(/Lcrmp-1+/+)
Lcrmp-1+/+					Lcrmp-1-/-
ES	RS	PS	Others		ES	RS	PS	Others
1.10351	1.05746	1.14771	1.01222		2.04201	1.16162	1.11364	0.924622
1.01014	0.9809	1.05646	1.03586		2.78441	1.19701	1.06245	0.903549
0.886348	0.961645	0.795834	0.951916		3.87255	1.2764	1.01433	0.766293
0.914628	0.980372	1.06377	0.888163		1.23708	1.06652	0.787185	0.677279
1.27924	1.12925	1.12309	0.996468		1.69265	1.02785	1.09259	0.970051
0.806133	0.890375	0.813144	1.11537		2.43612	1.12376	0.683282	0.328867
1.06278	1.00655	1.07874	1.02391		1.66711	1.18941	1.11248	0.684794
0.76312	1.03069	1.09231	1.00907		2.41369	1.21768	0.907595	0.861343
1.1741	0.96276	0.828952	0.967024		2.97684	1.14132	0.901376	0.71411
0.747121	1.01629	1.17845	0.93159		1.16139	0.996032	0.932693	0.680601
1.3518	1.12632	1.15162	1.09264		1.30082	1.10943	1.0969	1.02659
0.901076	0.857383	0.669933	0.975775		1.29262	0.82697	1.02883	0.854201
	1.05768	1.07965	1.04675			1.07512	0.972531	0.978708
	1.00505	1.01579	0.976565			1.1278	1.09943	0.942882
	0.937272	0.904563	0.976686			1.18204	0.607956	0.885111
	1.06875	0.913705	0.971191			0.975384	1.06559	0.914526
	1.00706	1.14257	1.09345			1.13478	1.11514	1.03155
	0.924184	0.943722	0.935356			0.947502	1.03171	0.968418
	1.04912	0.896187				1.09533	0.92909
	1.05573	1.12529				1.09401	0.751699
	0.895151	0.978525				0.834115	1.11123
		0.815281					1.1477
		1.08393					1.13209
		1.10079					1.05676
		0.759393					0.886766
		1.14998					0.693774
		1.09063					1.16853
		0.995077					0.921005
		1.10331					0.721845
		0.901617					0.582763
		0.946129					0.796887
		1.11233					1.01719
		0.941537					0.935441

## Sheet: Fig. 5
Fig. 5a
(%)	stage I-III	stage IV-VI	stage VII-VIII	stage IX-X	stage XI-XII
+/+	14.7727	30.6818	26.1364	7.95455	20.4545
-/-	8.04598	40.2299	21.8391	10.3448	19.5402

## Sheet: Fig. 7
Fig. 7a	Relative protein expression(/GAPDH)						Fig. 7b	Relative protein expression(/tubulin)
	p-PI3K/PI3K							p-mTOR/mTOR
+/+	0.281274	0.678078	1.25107	1.44595	2.06321		WT LEF	1.09195	1.16464	1.4286
-/-	1.95601	1.75955	1.83006	2.69254	2.37565		KO LEF	2.0139	2.4889	1.73527
							WT HEF	0.32115	0.169106	0.070612
	p-Akt/Akt						KO HEF	0.584974	0.674954	0.17585
+/+	0.102579	0.21943	0.120534	0.188734	0.189524
-/-	0.81088	0.550575	0.475973	0.56682	0.859792			p-p70S6K/p70s6k
							WT LEF	0.353461	0.434645	0.473923
	p-GSK3β/GSK3β						KO LEF	0.712069	0.663299	0.51676
+/+	0.631376	0.595116	0.681189	0.621942	0.53803		WT HEF	0.356959	0.3293	0.359689
-/-	2.05756	1.88164	1.02284	1.15374	0.960518		KO HEF	0.313925	0.344801	0.28965
	p-mTOR/mTOR							GFP
+/+	0.584668	0.707551	0.43468	0.382448	0.522376		WT LEF	0	0	3.87e-05
-/-	1.56956	0.624561	0.58004	1.01954	1.36753		KO LEF	0.081418	0.11385	0.178719
							WT HEF	0	0	0
	Cleaved caspase 3						KO HEF	0.76152	0.60975	0.659441
+/+	1.42352	1.67846	1.16431	1.36477	1.25196
-/-	1.56745	1.88764	1.61864	2.58956	1.76264			p-Akt/Akt
							WT LEF	0.603179	0.50175	0.722606
							KO LEF	0.921181	1.23311	1.2493
							WT HEF	0.188197	0.255786	0.259201
							KO HEF	0.135654	0.091513	0.188814
								p-GSK3β/GSK3β
							WT LEF	0.663038	0.612308	0.571631
							KO LEF	0.834445	0.823866	0.921894
							WT HEF	0.39714	0.349407	0.377315
							KO HEF	0.480004	0.553238	0.383204
								Cleaved caspase 3
							WT LEF	0.640067	0.632519	0.587196
							KO LEF	0.789755	0.742534	0.836056
							WT HEF	1.25883	1.12431	1.07298
							KO HEF	1.98501	1.86754	2.0265
